# Supplementary material for: Genotypic and phenotypic diversity among Komagataella species reveals a hidden pathway for xylose utilization
Source: Microb Cell Fact. 2022 Apr 25;21:70. doi: 10.1186/s12934-022-01796-3 (PMC9036795; doi:10.1186/s12934-022-01796-3)
Supplement: Supplementary file 2 — Additional file 2: Stoichiometric model of the central carbon metabolism plus xylose utilization reactions. [file 12934_2022_1796_MOESM2_ESM.xlsx]

## Sheet: Model
RxnID	rxnEq	rxnCTrans	rxnType
R1	MeOH_EX = MeOHint	a = a	F
R2	MeOHint = FORM	a = a	F
R3	FORM = FOR + NADH	a = a + X	F
R4	FOR = CO2 + NADH	a = a + X	F
R5	XYL5P + FORM = DHA + G3P	abcde + f = fab + cde	F
R6	DHA = DHAP	abc = abc	FR
R7	DHAP = DHA	abc = abc	R
R8	DHA = GLYO	abc = abc	F
R9	GLC_EX + ATP = G6P + ADP	abcdef + X = abcdef + X	F
R10	G6P = F6P	abcdef = abcdef	FR
R11	F6P = G6P	abcdef = abcdef	R
R12	F6P + ATP = FBP + ADP	abcdef + X = abcdef + X	F
R13	FBP = F6P + Pi	abcdef = abcdef + X	F
R14	FBP = G3P + G3P	abcdef = abc + def	FR
R15	G3P + G3P = FBP	abc + def = abcdef	R
R16	G3P + ADP + NAD = PG3 + ATP + NADH	abc + X + X = abc + X + X	F
R17	PG3 = PEP	abc = abc	F
R18	PEP + ADP = PYR + ATP	abc + X = abc + X	F
R19	PYR + NAD = ACCoA + CO2 + NADH	abc + X = bc + a + X	F
R20	PYR + CO2 + ADP = OAA + ATP	abc + d + X = abcd + X	F
R21	PYR = AcO + CO2	abc = bc + a	F
R22	G6P + NADP = RUL5P + CO2 + NADPH	abcdef + X = bcdef + a + X	F
R23	RUL5P = XYL5P	abcde = abcde	FR
R24	XYL5P = RUL5P	abcde = abcde	R
R25	XYL + ATP = XYL5P + ADP	abcde + X = abcde + X	F
R26	XYL + NADH = AROL + NAD	abcde + X = abcde + X	F
R27	RUL5P = RIB5P	abcde = abcde	F
R28	RIB5P + XYL5P = SED7P + G3P	abcde + fghij = fgabcde + hij	FR
R29	SED7P + G3P = RIB5P + XYL5P	abcdefg + hij = cdefg + abhij	R
R30	SED7P + G3P = E4P + F6P	abcdefg + hij = defg + abchij	FR
R31	E4P + F6P = SED7P + G3P	abcd + efghij = efgabcd + hij	R
R32	XYL5P + E4P = F6P + G3P	abcde + fghi = abfghi + cde	FR
R33	F6P + G3P =XYL5P + E4P	abcdef + ghi = abghi + cdef	R
R34	ACCoA + OAA = CIT	ab + cdef = fedbac	F
R35	CIT = ICIT	abcdef = abcdef	F
R36	ICIT + NAD = AKG + CO2 + NADH	abcdef + X = abcde + f + X	F
R37	AKG + NAD + ADP + FAD = 0.5 SUCC + 0.5 SUCC + CO2 + NADH + FADH2 + ATP	abcde + X + X + X = 0.5 bcde + 0.5 edcb + a + X + X + X	F
R38	SUCC + NAD = FUM + NADH	abcd + X = abcd + X	F
R39	FUM + H2O = MAL	abcd + X = abcd	F
R40	MAL + NAD = OAA + NADH	abcd + X = abcd + X	FR
R41	OAA + NADH = MAL + NAD	abcd + X = abcd + X	R
R42	ICIT = GLYOXY + 0.5 SUCC + 0.5 SUCC	abcdef = ab + 0.5 fcde + 0.5 edcf	F
R43	ACCoA + GLYOXY = MAL	ab + cd = cdba	F
R44	AcO + NADH = ETOH + NAD	ab + X = ab + X	F
R45	AcO + ATP = Ac + ADP	ab + X = ab + X	F
R46	AcO + NADP + CoA + ATP = ACCoA + NADPH + Pi + AMP	ab + X + X + X = ab + X + X + X	F
R47	G3P + NADH + ATP = GLYO + Pi + ADP + NAD	abc + X + X = abc + X + X + X	F
R48	XYLOSE_EX = XYLOSE	abcde = abcde	F
R49	XYLOSE + NADP = XYLITOL + NADP	abcde + X = abcde + X	F
R50	XYLITOL + NADP = XYL + NADPH	abcde + X = abcde + X	F
R51	GLYO = GLYOex		B
R52	PYR = PYRex		B
R53	CIT = CITex		B
R54	CO2 = CO2ex		B
R55	AcO = AcOex		B
R56	Ac = Acex		B
R57	ETOH = ETOHex		B
R58	AROL = AROLex		B
R59	XYLITOL = XYLITOLex		B
R60	0.136 PYR + 0.006 RIB5P + 0.013 E4P + 0.040 OAA + 0.075 AKG + 0.027 ACCoA = Protein + 0.002 G3P + 0.058 CO2		B
R61	0.113 G6P + 0.053 F6P + 0.167 ATP = Carbohydrate + 0.167 ADP		B
R62	0.002 G6P + 0.0055 PYR + 0.011 G3P + 0.006 CO2 + 0.039 ACCoA + 0.441 ACCoA + 0.07 NADH + 0.599 NADPH + 0.42 ATP + 0.065 O2 = Lipid + 0.07 NAD + 0.599 NADP + 0.42 ADP + 0.42 Pi		B
R63	0.056 PYR + 0.1136 CO2 + 0.105 RIB5P + 0.104 NAD + 0.075 NADPH + 1.1 ATP + 0.0479 OAA = RNA + 1.1 Pi + 1.1 ADP + 0.075 NADP + 0.104 NADH		B
R64	0.051 PYR + 0.132 CO2 + 0.102 RIB5P + 0.102 NAD + 0.273 NADPH + 1.146 ATP + 0.051 OAA = DNA + 1.146 Pi + 1.146 ADP + 0.273 NADP + 0.102 NADH		B
R65	0.455286007065888 Protein + 0.0546300247279858 RNA + 0.00113541838465316 DNA + 0.106302993687774 Lipid + 0.382645556133698 Carbohydrate + ATP = Biomass + ADP + Pi		B
R66	PYR = ALA	abc = abc	S
R67	OAA = ASP	abcd = abcd	S
R68	OAA = ASN	abcd = abcd	S
R69	AKG = GLU	abcde = abcde	S
R70	AKG = GLN	abcde = abcde	S
R71	PG3 = SER	abc = abc	S
R72	SER = GLY + MTHF	abc = ab + c	S
R73	OAA = THR	abcd = abcd	S
R74	THR = GLY + ACETAL	abcd = ab + cd	S
R75	PYR + PYR = VAL + CO2	abc + def = abefc + d	S
R76	E4P + PYR = SHKM	abcd + efg = efgabcd	S
R77	SHKM + PYR = CHRM	abcdefg + hij = abcdefghij	S
R78	CHRM = PHE + CO2	abcdefghij = hijbcdefg + a	S
R79	CHRM = TYR + CO2	abcdefghij = hijbcdefg + a	S
R80	CHRM = ANTHR + PYR	abcdefghij = abcdefg + hij	S
R81	ANTHR + RIB5P = CPADRIB5P	abcdefg + hijkl = abcdefghijkl	S
R82	CPADRIB5P = INDG + CO2	abcdefghijkl = abcdfghijkl + e	S
R83	INDG = IND + G3P	abcdefghijk = abcdefgh + ijk	S
R84	IND + PG3 = TRP	abcdefgh + ijk = abcdefghkji	S
R85	PYR + OAA = ILE + CO2	abc + defg = debfgc + a	S
R86	PYR + PYR = ISV + CO2	abc + def = abefc + d	S
R87	ISV + ACCoA = LEU + CO2	abcde + fg = fgbcde + a	S
R88	AKG + CO2 = ARG	abcde + f = abcdef	S
R89	PG3 = CYS	abc = abc	S
R90	OAA + MTHF = MET	abcd + e = abcde	S
R91	AKG = PRO	abcde = abcde	S
R92	AKG + ACCoA = LYS + CO2	abcde + fg = fgbcde + a	S
R93	RIB5P + MTHF = HIS	abcde + f = edcbaf	S

## Sheet: Mass distribution values
Metabolite	Measured MDV1	Simulated2
R5P_M0	0.196956	0.196676
R5P_M1	0.676196	0.649522
R5P_M2	0.114611	0.115839
R5P_M3	0.0080087	0.0355189
R5P_M4	0.00115978	0.00242251
R5P_M5	0.00306947	2.21839e-05
S7P_M0	0.111733	0.0941641
S7P_M1	0.318205	0.337652
S7P_M2	0.400446	0.405272
S7P_M3	0.0979065	0.123827
S7P_M4	0.0286361	0.0342479
S7P_M5	0.0274864	0.00474586
S7P_M6	0.0155868	9.12401e-05
S7P_M7	0	4.73354e-07
F6P_M	0.215754	0.152053
F6P_M1	0.375857	0.432464
F6P_M2	0.249526	0.304551
F6P_M3	0.118871	0.0871802
F6P_M4	0.035562	0.0232749
F6P_M5	0	0.000474386
F6P_M6	0.00443014	2.51434e-06
G6P_M0	0.198518	0.152053
G6P_M1	0.390269	0.432464
G6P_M2	0.251722	0.304551
G6P_M3	0.140629	0.0871802
G6P_M4	0.0181156	0.0232749
G6P_M5	0	0.000474386
G6P_M6	0.00074589	2.51434e-06
1M# refers to the numbers of the labelled carbon molecules of a metabolite
2Simulated values are the respective mass distribution values (MDV) of the OpenFLUX fitting with the lowest residual error.
